# Supplementary material for: Tuning the Photophysical Properties of Acceptor–Donor–Acceptor Di-2-(2-oxindolin-3-ylidene) Malononitrile Materials via Extended π–Conjugation: A Joint Experimental and Theoretical Study
Source: Materials (Basel). 2023 Sep 26;16(19):6410. doi: 10.3390/ma16196410 (PMC10573274; doi:10.3390/ma16196410)
Supplement: Supplementary file 1 [file materials-16-06410-s001.zip]

Archive with 1 entries (1 files):
- materials-2628229-supplementary.pdf
